# Supplementary material for: Reading the Moody chart with a linear interpolation method
Source: Sci Rep. 2022 Apr 21;12:6587. doi: 10.1038/s41598-022-10552-x (PMC9023487; doi:10.1038/s41598-022-10552-x)
Supplement: Supplementary file 1 — Supplementary Information. [file 41598_2022_10552_MOESM1_ESM.xls]

## Sheet: Fig. 1
Title,	Reading the Moody chart with a linear interpolation method
Author,	Shuxin Huang
		Fig. 1(b)			Fig. 1(b)			Fig. 1(b)			Fig. 1(b)
Fig. 1(a)		e/d=0.003			e/d=0.00283			e/d=0.004			e/d=0.002			e/d=0.05			e/d=0.04			e/d=0.03			e/d=0.02			e/d=0.015			e/d=0.01			e/d=0.008			e/d=0.006			e/d=0.001			e/d=0.0008			e/d=0.0006			e/d=0.0004
	Re	f		Re	f		Re	f		Re	f		Re	f		Re	f		Re	f		Re	f		Re	f		Re	f		Re	f		Re	f		Re	f		Re	f		Re	f		Re	f		Re
	1000000	0.0263045		10000	0.0349074		4000	0.0437899		4000	0.0418909		4000	0.0769868		4000	0.0707039		4000	0.0640776		4000	0.0569585		4000	0.0531391		4000	0.0490823		4000	0.047377		4000	0.0456155		4000	0.0409104		4000	0.0407116		4000	0.0405119		4000	0.0403112		4000
	1500000	0.0262582		15000	0.0325446		5000	0.0416224		5000	0.039566		5000	0.0759478		5000	0.0695656		5000	0.0628015		5000	0.0554772		5000	0.0515115		5000	0.0472591		5000	0.0454557		5000	0.0435808		5000	0.0384954		5000	0.0382775		5000	0.0380583		5000	0.0378378		5000
	2000000	0.026235		20000	0.0311891		6000	0.0400412		6000	0.0378475		6000	0.0752429		6000	0.0687897		6000	0.0619256		6000	0.0544485		6000	0.0503707		6000	0.0459639		6000	0.044081		6000	0.0421121		6000	0.0366962		6000	0.0364611		6000	0.0362242		6000	0.0359856		6000
	2500000	0.026221		25000	0.0302985		7000	0.0388271		7000	0.0365115		7000	0.074733		7000	0.0682267		7000	0.0612867		7000	0.0536912		7000	0.0495245		7000	0.0449924		7000	0.0430434		7000	0.0409952		7000	0.035287		7000	0.035036		7000	0.0347829		7000	0.0345276		7000
	3000000	0.0262117		30000	0.0296648		8000	0.0378603		8000	0.0354353		8000	0.074347		8000	0.0677993		8000	0.0607997		8000	0.0531098		8000	0.0488709		8000	0.0442348		8000	0.0422299		8000	0.0401135		8000	0.0341436		8000	0.0338779		8000	0.0336097		8000	0.0333387		8000
	3500000	0.026205		35000	0.0291891		9000	0.0370692		9000	0.0345452		9000	0.0740446		9000	0.0674638		9000	0.0604161		9000	0.0526491		9000	0.0483503		9000	0.0436264		9000	0.0415736		9000	0.0393978		9000	0.0331912		9000	0.0329118		9000	0.0326294		9000	0.0323437		9000
	4000000	0.0262		40000	0.028818		10000	0.0364082		10000	0.0337937		10000	0.0738013		10000	0.0671933		10000	0.0601061		10000	0.0522749		10000	0.0479256		10000	0.0431266		10000	0.0410321		10000	0.0388042		10000	0.0323818		10000	0.0320895		10000	0.0317936		10000	0.0314939		10000
	4500000	0.0261961		45000	0.0285202		15000	0.034239		15000	0.0312656		15000	0.0730635		15000	0.0663708		15000	0.0591584		15000	0.0511197		15000	0.0466032		15000	0.0415472		15000	0.0393057		15000	0.0368885		15000	0.0296113		15000	0.0292635		15000	0.0289095		15000	0.0285487		15000
	5000000	0.026193		50000	0.0282756		20000	0.0330194		20000	0.0297883		20000	0.0726901		20000	0.065953		20000	0.0586739		20000	0.0505223		20000	0.0459116		20000	0.0407054		20000	0.0383743		20000	0.0358376		20000	0.0279457		20000	0.0275531		20000	0.0271512		20000	0.0267393		20000
	6000000	0.0261883		60000	0.0278971		25000	0.0322305		25000	0.0288033		25000	0.0724645		25000	0.0657001		25000	0.0583797		25000	0.0501568		25000	0.0454859		25000	0.0401809		25000	0.0377893		25000	0.0351698		25000	0.0268076		25000	0.0263771		25000	0.0259343		25000	0.0254781		25000
	7000000	0.026185		70000	0.0276177		30000	0.0316761		30000	0.0280936		30000	0.0723135		30000	0.0655305		30000	0.058182		30000	0.0499102		30000	0.0451972		30000	0.0398223		30000	0.0373871		30000	0.0347068		30000	0.0259697		30000	0.0255066		30000	0.025028		30000	0.0245324		30000
	8000000	0.0261825		80000	0.0274027		35000	0.0312642		35000	0.0275553		35000	0.0722054		35000	0.065409		35000	0.05804		35000	0.0497325		35000	0.0449886		35000	0.0395615		35000	0.0370933		35000	0.0343664		35000	0.0253221		35000	0.0248303		35000	0.0243198		35000	0.0237887		35000
	9000000	0.0261805		90000	0.027232		40000	0.0309456		40000	0.0271317		40000	0.0721241		40000	0.0653175		40000	0.0579331		40000	0.0495983		40000	0.0448307		40000	0.0393632		40000	0.0368692		40000	0.0341055		40000	0.0248037		40000	0.0242864		40000	0.0237473		40000	0.0231838		40000
	10000000	0.026179		100000	0.0270932		45000	0.0306917		45000	0.026789		45000	0.0720607		45000	0.0652463		45000	0.0578496		45000	0.0494935		45000	0.0447071		45000	0.0392074		45000	0.0366926		45000	0.033899		45000	0.0243778		45000	0.0238376		45000	0.0232726		45000	0.0226793		45000
				150000	0.0266639		50000	0.0304844		50000	0.0265056		50000	0.07201		50000	0.0651891		50000	0.0577828		50000	0.0494093		50000	0.0446076		50000	0.0390816		50000	0.0365498		50000	0.0337315		50000	0.0240208		50000	0.0234599		50000	0.0228711		50000	0.0222503		50000
				200000	0.0264413		60000	0.0301662		60000	0.0260634		60000	0.0719338		60000	0.0651033		60000	0.0576821		60000	0.0492824		60000	0.0444575		60000	0.0388912		60000	0.036333		60000	0.0334761		60000	0.0234537		60000	0.0228567		60000	0.0222259		60000	0.0215557		60000
				250000	0.026305		70000	0.0299332		70000	0.0257337		70000	0.0718792		70000	0.0650419		70000	0.0576101		70000	0.0491913		70000	0.0443496		70000	0.0387538		70000	0.0361762		70000	0.0332906		70000	0.0230218		70000	0.0223942		70000	0.0217273		70000	0.0210137		70000
				300000	0.0262129		80000	0.0297551		80000	0.025478		80000	0.0718383		80000	0.0649957		80000	0.0575559		80000	0.0491228		80000	0.0442683		80000	0.03865		80000	0.0360575		80000	0.0331496		80000	0.0226807		80000	0.0220268		80000	0.0213284		80000	0.0205763		80000
				350000	0.0261466		90000	0.0296145		90000	0.0252737		90000	0.0718064		90000	0.0649598		90000	0.0575137		90000	0.0490694		90000	0.0442048		90000	0.0385688		90000	0.0359644		90000	0.0330389		90000	0.022404		90000	0.0217272		90000	0.021001		90000	0.0202142		90000
				400000	0.0260965		100000	0.0295007		100000	0.0251066		100000	0.0717809		100000	0.064931		100000	0.0574799		100000	0.0490265		100000	0.0441539		100000	0.0385035		100000	0.0358896		100000	0.0329496		100000	0.0221745		100000	0.0214777		100000	0.0207266		100000	0.0199086		100000
				450000	0.0260573		150000	0.0291516		150000	0.024584		150000	0.0717043		150000	0.0648446		150000	0.0573783		150000	0.0488976		150000	0.0440003		150000	0.0383061		150000	0.0356626		150000	0.0326779		150000	0.0214363		150000	0.0206665		150000	0.0198231		150000	0.018884		150000
				500000	0.0260258		200000	0.0289726		200000	0.0243093		200000	0.071666		200000	0.0648013		200000	0.0573273		200000	0.0488328		200000	0.0439231		200000	0.0382065		200000	0.0355477		200000	0.0325397		200000	0.0210336		200000	0.0202178		200000	0.0193138		200000	0.018291		200000
				600000	0.0259784		250000	0.0288637		250000	0.0241398		250000	0.0716429		250000	0.0647753		250000	0.0572967		250000	0.0487939		250000	0.0438766		250000	0.0381464		250000	0.0354783		250000	0.0324561		250000	0.0207791		250000	0.0199314		250000	0.0189843		250000	0.0178999		250000
				700000	0.0259444		300000	0.0287904		300000	0.0240246		300000	0.0716276		300000	0.064758		300000	0.0572763		300000	0.0487679		300000	0.0438456		300000	0.0381062		300000	0.0354319		300000	0.0324		300000	0.0206033		300000	0.0197322		300000	0.018753		300000	0.0176209		300000
				800000	0.0259188		350000	0.0287377		350000	0.0239412		350000	0.0716166		350000	0.0647456		350000	0.0572617		350000	0.0487493		350000	0.0438233		350000	0.0380774		350000	0.0353986		350000	0.0323598		350000	0.0204745		350000	0.0195856		350000	0.0185813		350000	0.0174113		350000
				900000	0.0258988		400000	0.028698		400000	0.0238781		400000	0.0716084		400000	0.0647363		400000	0.0572508		400000	0.0487354		400000	0.0438067		400000	0.0380558		400000	0.0353736		400000	0.0323295		400000	0.0203761		400000	0.019473		400000	0.0184487		400000	0.0172477		400000
				1000000	0.0258828		450000	0.028667		450000	0.0238287		450000	0.0716019		450000	0.064729		450000	0.0572422		450000	0.0487245		450000	0.0437937		450000	0.038039		450000	0.0353541		450000	0.032306		450000	0.0202984		450000	0.0193838		450000	0.0183431		450000	0.0171164		450000
				1500000	0.0258345		500000	0.0286421		500000	0.0237888		500000	0.0715968		500000	0.0647232		500000	0.0572354		500000	0.0487158		500000	0.0437833		500000	0.0380255		500000	0.0353385		500000	0.0322871		500000	0.0202355		500000	0.0193114		500000	0.018257		500000	0.0170085		500000
				2000000	0.0258103		600000	0.0286047		600000	0.0237287		600000	0.0715891		600000	0.0647146		600000	0.0572252		600000	0.0487028		600000	0.0437677		600000	0.0380053		600000	0.0353151		600000	0.0322586		600000	0.0201398		600000	0.019201		600000	0.0181249		600000	0.0168417		600000
				2500000	0.0257958		700000	0.0285779		700000	0.0236855		700000	0.0715836		700000	0.0647084		700000	0.0572179		700000	0.0486935		700000	0.0437566		700000	0.0379908		700000	0.0352983		700000	0.0322383		700000	0.0200704		700000	0.0191206		700000	0.0180284		700000	0.0167185		700000
				3000000	0.025786		800000	0.0285578		800000	0.0236529		800000	0.0715795		800000	0.0647037		800000	0.0572124		800000	0.0486865		800000	0.0437482		800000	0.03798		800000	0.0352857		800000	0.032223		800000	0.0200179		800000	0.0190596		800000	0.0179547		800000	0.0166238		800000
				3500000	0.0257791		900000	0.0285421		900000	0.0236274		900000	0.0715763		900000	0.0647001		900000	0.0572081		900000	0.048681		900000	0.0437417		900000	0.0379715		900000	0.0352759		900000	0.0322112		900000	0.0199767		900000	0.0190116		900000	0.0178966		900000	0.0165487		900000
				4000000	0.0257739		1000000	0.0285295		1000000	0.023607		1000000	0.0715738		1000000	0.0646972		1000000	0.0572047		1000000	0.0486767		1000000	0.0437365		1000000	0.0379647		1000000	0.0352681		1000000	0.0322016		1000000	0.0199435		1000000	0.0189729		1000000	0.0178496		1000000	0.0164876		1000000
				4500000	0.0257698		1500000	0.0284917		1500000	0.0235454		1500000	0.0715661		1500000	0.0646885		1500000	0.0571945		1500000	0.0486636		1500000	0.0437208		1500000	0.0379444		1500000	0.0352445		1500000	0.032173		1500000	0.0198427		1500000	0.018855		1500000	0.0177058		1500000	0.0162988		1500000
				5000000	0.0257666		2000000	0.0284727		2000000	0.0235143		2000000	0.0715622		2000000	0.0646842		2000000	0.0571894		2000000	0.0486571		2000000	0.043713		2000000	0.0379343		2000000	0.0352327		2000000	0.0321587		2000000	0.0197916		2000000	0.0187951		2000000	0.0176322		2000000	0.0162011		2000000
				6000000	0.0257617		2500000	0.0284613		2500000	0.0234957		2500000	0.0715599		2500000	0.0646815		2500000	0.0571863		2500000	0.0486532		2500000	0.0437083		2500000	0.0379282		2500000	0.0352256		2500000	0.0321501		2500000	0.0197607		2500000	0.0187588		2500000	0.0175875		2500000	0.0161413		2500000
				7000000	0.0257582		3000000	0.0284537		3000000	0.0234832		3000000	0.0715584		3000000	0.0646798		3000000	0.0571842		3000000	0.0486506		3000000	0.0437052		3000000	0.0379241		3000000	0.0352209		3000000	0.0321443		3000000	0.0197401		3000000	0.0187344		3000000	0.0175574		3000000	0.016101		3000000
				8000000	0.0257556		3500000	0.0284482		3500000	0.0234743		3500000	0.0715573		3500000	0.0646786		3500000	0.0571828		3500000	0.0486487		3500000	0.043703		3500000	0.0379212		3500000	0.0352176		3500000	0.0321402		3500000	0.0197252		3500000	0.0187169		3500000	0.0175358		3500000	0.0160719		3500000
				9000000	0.0257535		4000000	0.0284442		4000000	0.0234676		4000000	0.0715564		4000000	0.0646776		4000000	0.0571817		4000000	0.0486473		4000000	0.0437013		4000000	0.037919		4000000	0.035215		4000000	0.0321372		4000000	0.0197141		4000000	0.0187038		4000000	0.0175195		4000000	0.01605		4000000
				10000000	0.0257519		4500000	0.028441		4500000	0.0234624		4500000	0.0715558		4500000	0.0646769		4500000	0.0571808		4500000	0.0486462		4500000	0.0437		4500000	0.0379173		4500000	0.035213		4500000	0.0321348		4500000	0.0197054		4500000	0.0186935		4500000	0.0175069		4500000	0.0160328		4500000
				15000000	0.025747		5000000	0.0284385		5000000	0.0234582		5000000	0.0715553		5000000	0.0646763		5000000	0.0571801		5000000	0.0486453		5000000	0.0436989		5000000	0.0379159		5000000	0.0352115		5000000	0.0321328		5000000	0.0196985		5000000	0.0186853		5000000	0.0174967		5000000	0.0160191		5000000
				20000000	0.0257446		6000000	0.0284346		6000000	0.0234519		6000000	0.0715545		6000000	0.0646755		6000000	0.0571791		6000000	0.048644		6000000	0.0436974		6000000	0.0379139		6000000	0.0352091		6000000	0.03213		6000000	0.019688		6000000	0.018673		6000000	0.0174814		6000000	0.0159983		6000000
				25000000	0.0257431		7000000	0.0284319		7000000	0.0234474		7000000	0.071554		7000000	0.0646748		7000000	0.0571784		7000000	0.0486431		7000000	0.0436963		7000000	0.0379124		7000000	0.0352074		7000000	0.0321279		7000000	0.0196805		7000000	0.0186642		7000000	0.0174704		7000000	0.0159834		7000000
				30000000	0.0257421		8000000	0.0284299		8000000	0.0234441		8000000	0.0715536		8000000	0.0646744		8000000	0.0571778		8000000	0.0486424		8000000	0.0436954		8000000	0.0379114		8000000	0.0352062		8000000	0.0321264		8000000	0.0196749		8000000	0.0186575		8000000	0.0174622		8000000	0.0159722		8000000
				35000000	0.0257414		9000000	0.0284283		9000000	0.0234415		9000000	0.0715532		9000000	0.064674		9000000	0.0571774		9000000	0.0486419		9000000	0.0436948		9000000	0.0379105		9000000	0.0352052		9000000	0.0321252		9000000	0.0196706		9000000	0.0186524		9000000	0.0174557		9000000	0.0159635		9000000
				40000000	0.0257409		10000000	0.028427		10000000	0.0234394		10000000	0.071553		10000000	0.0646737		10000000	0.0571771		10000000	0.0486414		10000000	0.0436942		10000000	0.0379098		10000000	0.0352044		10000000	0.0321242		10000000	0.0196671		10000000	0.0186482		10000000	0.0174506		10000000	0.0159565		10000000
				45000000	0.0257405		15000000	0.0284232		15000000	0.0234331		15000000	0.0715522		15000000	0.0646729		15000000	0.057176		15000000	0.0486401		15000000	0.0436927		15000000	0.0379078		15000000	0.035202		15000000	0.0321213		15000000	0.0196565		15000000	0.0186358		15000000	0.0174351		15000000	0.0159354		15000000
				50000000	0.0257402		20000000	0.0284213		20000000	0.0234299		20000000	0.0715518		20000000	0.0646724		20000000	0.0571755		20000000	0.0486395		20000000	0.0436919		20000000	0.0379068		20000000	0.0352008		20000000	0.0321199		20000000	0.0196513		20000000	0.0186296		20000000	0.0174274		20000000	0.0159248		20000000
				60000000	0.0257397		25000000	0.0284201		25000000	0.023428		25000000	0.0715516		25000000	0.0646722		25000000	0.0571752		25000000	0.0486391		25000000	0.0436914		25000000	0.0379062		25000000	0.0352001		25000000	0.032119		25000000	0.0196481		25000000	0.0186258		25000000	0.0174227		25000000	0.0159185		25000000
				70000000	0.0257393		30000000	0.0284194		30000000	0.0234268		30000000	0.0715514		30000000	0.064672		30000000	0.057175		30000000	0.0486388		30000000	0.0436911		30000000	0.0379058		30000000	0.0351997		30000000	0.0321185		30000000	0.019646		30000000	0.0186233		30000000	0.0174196		30000000	0.0159142		30000000
				80000000	0.0257391		35000000	0.0284188		35000000	0.0234259		35000000	0.0715513		35000000	0.0646719		35000000	0.0571749		35000000	0.0486386		35000000	0.0436909		35000000	0.0379055		35000000	0.0351993		35000000	0.0321181		35000000	0.0196445		35000000	0.0186215		35000000	0.0174174		35000000	0.0159112		35000000
				90000000	0.0257389		40000000	0.0284184		40000000	0.0234252		40000000	0.0715513		40000000	0.0646718		40000000	0.0571748		40000000	0.0486385		40000000	0.0436907		40000000	0.0379052		40000000	0.0351991		40000000	0.0321177		40000000	0.0196434		40000000	0.0186202		40000000	0.0174157		40000000	0.0159089		40000000
				100000000	0.0257387		45000000	0.0284181		45000000	0.0234247		45000000	0.0715512		45000000	0.0646717		45000000	0.0571747		45000000	0.0486384		45000000	0.0436906		45000000	0.0379051		45000000	0.0351989		45000000	0.0321175		45000000	0.0196425		45000000	0.0186192		45000000	0.0174144		45000000	0.0159071		45000000
							50000000	0.0284179		50000000	0.0234243		50000000	0.0715511		50000000	0.0646716		50000000	0.0571746		50000000	0.0486383		50000000	0.0436905		50000000	0.0379049		50000000	0.0351987		50000000	0.0321173		50000000	0.0196418		50000000	0.0186183		50000000	0.0174134		50000000	0.0159057		50000000
							60000000	0.0284175		60000000	0.0234236		60000000	0.0715511		60000000	0.0646716		60000000	0.0571745		60000000	0.0486381		60000000	0.0436903		60000000	0.0379047		60000000	0.0351985		60000000	0.032117		60000000	0.0196407		60000000	0.0186171		60000000	0.0174118		60000000	0.0159036		60000000
							70000000	0.0284172		70000000	0.0234232		70000000	0.071551		70000000	0.0646715		70000000	0.0571744		70000000	0.0486381		70000000	0.0436902		70000000	0.0379046		70000000	0.0351983		70000000	0.0321168		70000000	0.01964		70000000	0.0186162		70000000	0.0174107		70000000	0.0159021		70000000
							80000000	0.028417		80000000	0.0234229		80000000	0.071551		80000000	0.0646714		80000000	0.0571744		80000000	0.048638		80000000	0.0436901		80000000	0.0379045		80000000	0.0351982		80000000	0.0321167		80000000	0.0196394		80000000	0.0186155		80000000	0.0174099		80000000	0.0159009		80000000
							90000000	0.0284168		90000000	0.0234226		90000000	0.0715509		90000000	0.0646714		90000000	0.0571743		90000000	0.0486379		90000000	0.0436901		90000000	0.0379044		90000000	0.0351981		90000000	0.0321165		90000000	0.019639		90000000	0.018615		90000000	0.0174092		90000000	0.0159		90000000
							100000000	0.0284167		100000000	0.0234224		100000000	0.0715509		100000000	0.0646714		100000000	0.0571743		100000000	0.0486379		100000000	0.04369		100000000	0.0379043		100000000	0.035198		100000000	0.0321165		100000000	0.0196386		100000000	0.0186146		100000000	0.0174087		100000000	0.0158993		100000000
[truncated: 11 more columns]

## Sheet: Fig. 2
Fig. 2(a)	note, the data of the lines can be found in Fig. 1.
Fig. 2(a)	symbols														Fig. 2(b)	symbols
		Moody			White			Munson			Janna			Ding			Moody			White			Munson			Janna			Ding
		e/d=0.004			e/d=0.004			e/d=0.004			e/d=0.004			e/d=0.004			e/d=0.004			e/d=0.004			e/d=0.004			e/d=0.004			e/d=0.004
	Re	f		Re	f		Re	f		Re	f		Re	f		Re	f		Re	f		Re	f		Re	f		Re	f
	9.84711e+07	0.0284323		100000000	0.0281286		9.93788e+07	0.0284807		9.91088e+07	0.0284722		99239405	0.0281278		4002.51	0.896676		4090.21	0.316286		4264.69	1.32836		4268.67	0.084976		4048.29	1.37214
	7.83688e+07	0.0284223		8.66801e+07	0.0281517		8.02763e+07	0.0284504		8.431e+07	0.0284742		8.36551e+07	0.0280923		4462.34	0.390944		4616.47	1.08617		5005.29	1.4879		4959.78	0.141493		4831.18	1.38902
	6.36262e+07	0.028303		7.49777e+07	0.0282014		6.69555e+07	0.0284656		7.31698e+07	0.0284916		7.01678e+07	0.0281249		5506.47	0.197483		5693.67	1.24417		5750.39	1.53911		5944.11	0.403928		5834.06	0.703136
	5.2127e+07	0.0282923		6.33173e+07	0.0280996		5.55479e+07	0.0284504		6.38479e+07	0.0284933		6.02495e+07	0.028116		6782.6	0.0158446		6862.86	1.72037		6736.97	1.64097		6969.36	0.260783		6893.88	0.318039
	4.11859e+07	0.0282825		5.34146e+07	0.0280423		4.57571e+07	0.0284656		5.31427e+07	0.0284955		5.19076e+07	0.0281341		8430.47	0.20805		8687.93	1.93634		8005.95	1.69325		8352.04	0.496228		8325.95	0.492702
	3.33775e+07	0.0283031		4.50136e+07	0.0281178		3.82323e+07	0.0284656		4.48802e+07	0.0284976		4.47957e+07	0.0281522		10234.7	0.250373		10771.2	2.185		9530.87	1.98058		10174.9	0.322945		10173.3	0.767545
	2.82007e+07	0.0282607		3.69958e+07	0.0282017		3.17184e+07	0.0284807		3.87373e+07	0.0284837		3.67019e+07	0.0281448		12813.8	0.590906		13706.9	2.25791		11904.6	1.28045		12806.5	0.776966		12875.8	1.07791
	2.33143e+07	0.0282498		2.77676e+07	0.0281591		2.59425e+07	0.0284656		3.23598e+07	0.0284859		3.09392e+07	0.02815		16159.5	0.394501		18205.2	1.84069		14737.7	2.03944		16004.2	0.307755		15787.5	1.87096
	1.82216e+07	0.0282868		2.18431e+07	0.0282154		2.1408e+07	0.0284656		2.67877e+07	0.0284882		2.69244e+07	0.0281543		19724.7	0.393308		23903.8	1.71		18115.7	1.95198		19785.6	0.00717858		19521.8	2.59478
	1.46072e+07	0.0283077		1.84461e+07	0.0281756		1.73546e+07	0.0284807		2.18951e+07	0.0285064		2.29262e+07	0.0281728		24829.5	0.314893		34837.9	1.27036		23033.4	1.97311		24775.6	0.424133		24668.7	2.71799
	1.14995e+07	0.0282979		1.53036e+07	0.0281799		1.48135e+07	0.0284656		1.75736e+07	0.0285091		1.85959e+07	0.028152		30197.7	0.138636		42787.9	1.67635		28769.7	1.8379		29810.9	0.596288		30352	2.90187
	9.0039e+06	0.0283039		1.20888e+07	0.0282542		1.20515e+07	0.0284504		1.3801e+07	0.0285278		1.55454e+07	0.0281575		37398.1	0.0507551		53103.4	1.46032		35363.7	1.73201		36457.8	0.218194		36418.9	2.69248
	7.21793e+06	0.0283248		8.95109e+06	0.0282378		9.89203e+06	0.0284504		1.09769e+07	0.0285306		1.31707e+07	0.0281899		45318.8	0.072858		64008.1	1.4813		43623.9	1.73457		43869.4	0.195227		45036.5	2.63716
	5.73403e+06	0.0283304		6.75347e+06	0.0282487		8.07632e+06	0.0284656		9.02097e+06	0.0285331		1.07191e+07	0.0281962		55016.7	0.0451789		80189	1.55674		53813.6	1.27489		52787.2	0.0908274		54862	2.39047
	4.69772e+06	0.0283352		5.29043e+06	0.0283051		6.44315e+06	0.0284959		7.33285e+06	0.0284727		8.62212e+06	0.0282029		66910.9	0.175601		94560.9	1.28443		68421.5	1.0314		61151.2	0.253701		68644.3	2.02306
	3.93331e+06	0.028324		4.03342e+06	0.0283073		5.25115e+06	0.0284807		6.08137e+06	0.0285065		7.26819e+06	0.0281809		86235.1	0.189323		126119	1.46808		85918	0.589858		75208.2	0.0831892		86620.8	2.09688
	3.15884e+06	0.0283604		3.34627e+06	0.0283116		4.25689e+06	0.0284656		5.23008e+06	0.028524		6.07594e+06	0.0282		110738	0.163444		157343	1.29521		105610	0.395181		98758	0.452655		107480	1.33378
	2.56925e+06	0.0283499		2.71318e+06	0.028351		3.40818e+06	0.0284504		4.18244e+06	0.0284796		5.03691e+06	0.0282194		141689	0.27171		197942	0.905269		132145	0.0928533		123464	0.0562997		132481	0.886304
	2.13952e+06	0.0283699		2.01316e+06	0.0283884		2.75306e+06	0.0284656		3.55155e+06	0.0285131		4.30323e+06	0.028197		189006	0.0533518		243875	0.59665		162431	0.311552		153538	0.391485		166622	0.758699
	1.7465e+06	0.0283748		1.54447e+06	0.0284445		2.22783e+06	0.0284656		3.09904e+06	0.028499		3.56741e+06	0.0282437		228206	0.330843		310668	0.614344		200014	0.380501		189209	0.546706		199302	0.658347
	1.48635e+06	0.0283632		1.21241e+06	0.0284744		1.75221e+06	0.0284807		2.64089e+06	0.0283912		3.03761e+06	0.028235		279561	0.0303861		377996	0.439628		257951	0.654287		228947	0.115971		236790	0.198711
	1.19802e+06	0.028384		966759	0.0285137		1.43569e+06	0.0284656		2.16242e+06	0.028378		2.62579e+06	0.0282395		338768	0.129749		492191	0.426649		309822	0.723421		276551	0.0706324		292391	0.0559465
	1.02143e+06	0.0283723		735519	0.0284978		1.168e+06	0.0284807		1.75164e+06	0.0285218		2.08041e+06	0.0281649		420300	0.0346105		610850	0.15946		388354	0.418664		335898	0.258272		353263	0.31294
	812907	0.0284245		610850	0.0285562		907275	0.0284656		1.43168e+06	0.0285085		1.69876e+06	0.0281032		525248	0.0206686		735519	0.255236		482481	0.593689		410184	0.0752494		421843	0.637302
	652844	0.0285392		492191	0.0285238		730276	0.0284807		1.15329e+06	0.0285112		1.45137e+06	0.0281352		652844	0.17951		966759	0.0701864		594114	0.494067		509163	0.0800188		507121	0.980551
	525248	0.0286386		377996	0.0285892		594114	0.0284656		951219	0.0284821		1.22348e+06	0.0281404		812907	0.459546		1.21241e+06	0.137013		730276	0.318821		632040	0.161135		607610	1.2551
	420300	0.0286755		310668	0.0286023		482481	0.0284807		790312	0.0285158		1.03655e+06	0.0281183		1.02143e+06	0.545425		1.54447e+06	0.159733		907275	0.264975		790312	0.153809		735390	1.3563
	338768	0.0287122		243875	0.0287047		388354	0.0285871		632040	0.02855		869448	0.0281781		1.19802e+06	0.457894		2.01316e+06	0.295165		1.168e+06	0.126528		951219	0.187621		869448	1.2918
	279561	0.0288116		197942	0.0287176		309822	0.0285718		509163	0.0286157		735390	0.0281833		1.48635e+06	0.454746		2.71318e+06	0.376068		1.43569e+06	0.108792		1.15329e+06	0.0236383		1.03655e+06	1.4316
	228206	0.0290068		157343	0.028748		257951	0.0286633		410184	0.0287133		607610	0.0282437		1.7465e+06	0.377565		3.34627e+06	0.486214		1.75221e+06	0.00491129		1.43168e+06	0.0408862		1.22348e+06	1.30528
	189006	0.0290274		126119	0.0288879		200014	0.0288623		335898	0.0288268		507121	0.0283586		2.13952e+06	0.350074		4.03342e+06	0.480659		2.22783e+06	0.00684666		1.75164e+06	0.139108		1.45137e+06	1.26401
	141689	0.0291302		94560.9	0.0291828		162431	0.0290164		276551	0.0288451		421843	0.0285016		2.56925e+06	0.387873		5.29043e+06	0.465218		2.75306e+06	0.0284668		2.16242e+06	0.319732		1.69876e+06	1.33742
	110738	0.0294738		80189	0.0292893		132145	0.0292491		228947	0.0289431		353263	0.0286452		3.15884e+06	0.321842		6.75347e+06	0.646724		3.40818e+06	0.00419963		2.64089e+06	0.238873		2.08041e+06	1.07458
	86235.1	0.0297235		64008.1	0.0296272		105610	0.0295779		189209	0.0291698		292391	0.0288176		3.93331e+06	0.424517		8.95109e+06	0.670226		4.25689e+06	0.080861		3.09904e+06	0.163113		2.62579e+06	0.772658
	66910.9	0.0300578		53103.4	0.0299418		85918	0.0298468		153538	0.029253		236790	0.0289498		4.69772e+06	0.368544		1.20888e+07	0.602336		5.25115e+06	0.151884		3.55155e+06	0.229467		3.03761e+06	0.767149
	55016.7	0.030311		42787.9	0.0302876		68421.5	0.030279		123464	0.0293203		199302	0.0291658		5.73403e+06	0.37024		1.53036e+07	0.855508		6.44315e+06	0.219733		4.18244e+06	0.128664		3.56741e+06	0.716987
	45318.8	0.0307008		34837.9	0.0308802		53813.6	0.0307501		98758	0.0296484		166622	0.0293128		7.21793e+06	0.375275		1.84461e+07	0.866381		8.07632e+06	0.12584		5.23008e+06	0.303935		4.30323e+06	0.8622
	37398.1	0.0310955		23903.8	0.0318492		43623.9	0.0312951		75208.2	0.0298652		132481	0.0295333		9.0039e+06	0.437648		2.18431e+07	0.7229		9.89203e+06	0.0818364		6.08137e+06	0.253481		5.03691e+06	0.769808
	30197.7	0.0317037		18205.2	0.0328413		35363.7	0.0317821		61151.2	0.0302157		107480	0.0298412		1.14995e+07	0.449998		2.77676e+07	0.917033		1.20515e+07	0.0878149		7.33285e+06	0.145971		6.07594e+06	0.824202
	24829.5	0.0323588		13706.9	0.0340138		28769.7	0.0323971		52787.2	0.030368		86620.8	0.0302839		1.46072e+07	0.407551		3.69958e+07	0.763231		1.48135e+07	0.148511		9.02097e+06	0.368609		7.26819e+06	0.880901
	19724.7	0.0329561		10771.2	0.0352852		23033.4	0.0331827		43869.4	0.030809		68644.3	0.0305709		1.82216e+07	0.475668		4.50136e+07	1.05687		1.73546e+07	0.205501		1.09769e+07	0.367236		8.62212e+06	0.795007
	16159.5	0.0338221		8687.93	0.0365933		18115.7	0.0341323		36457.8	0.0312392		54862	0.0310547		2.33143e+07	0.600586		5.34146e+07	1.3214		2.1408e+07	0.156898		1.3801e+07	0.364907		1.07191e+07	0.810014
	12813.8	0.0349792		6862.86	0.0383222		14737.7	0.0350531		29810.9	0.031886		45036.5	0.0314995		2.82007e+07	0.559315		6.33173e+07	1.11846		2.59425e+07	0.160401		1.75736e+07	0.305791		1.31707e+07	0.825794
	10234.7	0.0362155		5693.67	0.0400206		11904.6	0.0360371		24775.6	0.0324026		36418.9	0.0320131		3.33775e+07	0.407714		7.49777e+07	0.758999		3.17184e+07	0.21647		2.18951e+07	0.301143		1.55454e+07	0.933903
	8430.47	0.0375973		4616.47	0.0419918		9530.87	0.0374454		19785.6	0.0330737		30352	0.0325653		4.11859e+07	0.477901		8.66801e+07	0.933237		3.82323e+07	0.16543		2.67877e+07	0.240643		1.85959e+07	0.949221
	6782.6	0.0390969		4090.21	0.0434561		8005.95	0.0384965		16004.2	0.0338892		24668.7	0.0331601		5.2127e+07	0.441629		100000000	1.01396		4.57571e+07	0.167091		3.23598e+07	0.235059		2.29262e+07	0.871818
	5506.47	0.040902					6736.97	0.0397885		12806.5	0.0349169		19521.8	0.0339958		6.36262e+07	0.402565					5.55479e+07	0.115156		3.87373e+07	0.229459		2.69244e+07	0.934386
	4462.34	0.0429549					5750.39	0.0410581		10174.9	0.0362148		15787.5	0.0346838		7.83688e+07	0.0186103					6.69555e+07	0.169836		4.48802e+07	0.279774		3.09392e+07	0.947509
	4002.51	0.044177					5005.29	0.0422332		8352.04	0.037395		12875.8	0.0355395		9.84711e+07	0.0549946					8.02763e+07	0.117566		5.31427e+07	0.273644		3.67019e+07	0.963791
							4264.69	0.0437902		6969.36	0.0387628		10173.3	0.0366116								9.93788e+07	0.225245		6.38479e+07	0.267084		4.47957e+07	0.935556
										5944.11	0.0402912		8325.95	0.0377876											7.31698e+07	0.262068		5.19076e+07	0.998306
										4959.78	0.0416499		6893.88	0.0388317											8.431e+07	0.201456		6.02495e+07	1.06104
										4268.67	0.0432442		5834.06	0.0400195											9.91088e+07	0.195194		7.01678e+07	1.02867
													4831.18	0.0414043														8.36551e+07	1.14225
													4048.29	0.0430854														99239405	1.01658

## Sheet: Fig. 3
Fig. 3(a)	note, the data of the solid lines can be found in Fig. 1.
Fig. 3(a)	the data of both the dashed lines and the symbols are as follows,
		dashed line			dashed line			dashed line			dashed line			dashed line			dashed line			dashed line			dashed line			dashed line			dashed line			dashed line			dashed line			dashed line			dashed line			dashed line			dashed line
	e/d=	0.0447		e/d=	0.0346		e/d=	0.0245		e/d=	0.0173		e/d=	0.0122		e/d=	0.0089		e/d=	0.0069		e/d=	0.0049		e/d=	0.0028		e/d=	0.0014		e/d=	8.94´10-4		e/d=	6.93´10-4		e/d=	4.9´10-4		e/d=	2.83´10-4		e/d=	1.41´10-4		e/d=	7.07´10-5		e/d=
	Re	f		Re	f		Re	f		Re	f		Re	f		Re	f		Re	f		Re	f		Re	f		Re	f		Re	f		Re	f		Re	f		Re	f		Re	f		Re	f		Re
	4000	0.0737065		4000	0.0672034		4000	0.0602326		4000	0.0549377		4000	0.0509394		4000	0.0481887		4000	0.0464405		4000	0.044619		4000	0.0426871		4000	0.0413192		4000	0.0408056		4000	0.0406047		4000	0.0404015		4000	0.0401932		4000	0.0400504		4000	0.0399788		4000
	5000	0.0726187		5000	0.0659973		5000	0.0588548		5000	0.0533828		5000	0.0492116		5000	0.0463155		5000	0.0444605		5000	0.0425138		5000	0.0404308		5000	0.0389426		5000	0.0383805		5000	0.0381602		5000	0.0379371		5000	0.037708		5000	0.0375507		5000	0.0374718		5000
	6000	0.0718791		6000	0.0651725		6000	0.0579038		6000	0.0522982		6000	0.0479925		6000	0.0449799		6000	0.0430375		6000	0.0409859		6000	0.0387727		6000	0.0371779		6000	0.0365723		6000	0.0363344		6000	0.0360931		6000	0.035845		6000	0.0356745		6000	0.0355889		6000
	7000	0.0713433		7000	0.0645725		7000	0.0572071		7000	0.0514967		7000	0.0470832		7000	0.0439749		7000	0.0419593		7000	0.039818		7000	0.0374907		7000	0.0358002		7000	0.0351548		7000	0.0349006		7000	0.0346426		7000	0.034377		7000	0.0341941		7000	0.0341023		7000
	8000	0.0709372		8000	0.0641162		8000	0.0566742		8000	0.0508796		8000	0.0463776		8000	0.0431891		8000	0.041111		8000	0.0388919		8000	0.0364634		8000	0.0346858		8000	0.0340037		8000	0.0337345		8000	0.0334608		8000	0.0331787		8000	0.0329843		8000	0.0328865		8000
	9000	0.0706187		9000	0.0637574		9000	0.0562534		9000	0.0503893		9000	0.0458133		9000	0.0425566		9000	0.0404246		9000	0.0381372		9000	0.0356179		9000	0.0337605		9000	0.0330441		9000	0.0327608		9000	0.0324725		9000	0.0321748		9000	0.0319694		9000	0.0318661		9000
	10000	0.0703622		10000	0.0634678		10000	0.0559124		10000	0.0499903		10000	0.0453514		10000	0.0420359		10000	0.0398567		10000	0.0375087		10000	0.0349074		10000	0.0329763		10000	0.0322279		10000	0.0319314		10000	0.0316291		10000	0.0313166		10000	0.0311008		10000	0.0309921		10000
	15000	0.0695834		15000	0.062585		15000	0.0548653		15000	0.0487534		15000	0.0439029		15000	0.0403832		15000	0.0380352		15000	0.0354634		15000	0.0325446		15000	0.0303128		15000	0.0294285		15000	0.0290746		15000	0.0287117		15000	0.0283342		15000	0.0280719		15000	0.0279393		15000
	20000	0.0691885		20000	0.0621352		20000	0.0543273		20000	0.0481103		20000	0.0431386		20000	0.0394972		20000	0.0370444		20000	0.0343275		20000	0.0311891		20000	0.0287319		20000	0.0277396		20000	0.0273389		20000	0.0269257		20000	0.0264932		20000	0.0261911		20000	0.0260378		20000
	25000	0.0689497		25000	0.0618625		25000	0.0539994		25000	0.0477157		25000	0.0426653		25000	0.0389429		25000	0.0364186		25000	0.0335995		25000	0.0302985		25000	0.0276636		25000	0.0265818		25000	0.0261414		25000	0.0256848		25000	0.0252042		25000	0.0248665		25000	0.0246947		25000
	30000	0.0687898		30000	0.0616795		30000	0.0537787		30000	0.0474488		30000	0.0423433		30000	0.0385629		30000	0.0359865		30000	0.0330913		30000	0.0296648		30000	0.0268851		30000	0.0257271		30000	0.0252521		30000	0.0247574		30000	0.0242335		30000	0.0238636		30000	0.0236746		30000
	35000	0.0686752		35000	0.0615482		35000	0.0536199		35000	0.0472563		35000	0.0421098		35000	0.038286		35000	0.03567		35000	0.0327158		35000	0.0291891		35000	0.0262887		35000	0.0250647		35000	0.0245592		35000	0.0240301		35000	0.023467		35000	0.0230673		35000	0.0228625		35000
	40000	0.068589		40000	0.0614494		40000	0.0535002		40000	0.0471108		40000	0.0419328		40000	0.0380751		40000	0.035428		40000	0.0324268		40000	0.028818		40000	0.0258152		40000	0.0245332		40000	0.0240004		40000	0.0234403		40000	0.0228411		40000	0.0224137		40000	0.022194		40000
	45000	0.0685219		45000	0.0613723		45000	0.0534068		45000	0.0469969		45000	0.0417939		45000	0.0379091		45000	0.0352369		45000	0.0321973		45000	0.0285202		45000	0.025429		45000	0.0240956		45000	0.0235381		45000	0.0229497		45000	0.0223171		45000	0.0218638		45000	0.0216299		45000
	50000	0.068468		50000	0.0613106		50000	0.0533318		50000	0.0469054		50000	0.0416821		50000	0.0377751		50000	0.0350821		50000	0.0320105		50000	0.0282756		50000	0.0251075		50000	0.023728		50000	0.023148		50000	0.0225336		50000	0.0218699		50000	0.021392		50000	0.0211447		50000
	60000	0.0683872		60000	0.0612177		60000	0.0532189		60000	0.0467674		60000	0.041513		60000	0.0375719		60000	0.0348466		60000	0.0317249		60000	0.0278971		60000	0.0246013		60000	0.0231425		60000	0.0225232		60000	0.0218622		60000	0.021142		60000	0.0206189		60000	0.0203464		60000
	70000	0.0683294		70000	0.0611512		70000	0.053138		70000	0.0466683		70000	0.0413912		70000	0.0374251		70000	0.034676		70000	0.0315166		70000	0.0276177		70000	0.0242198		70000	0.022695		70000	0.0220421		70000	0.0213408		70000	0.0205703		70000	0.0200059		70000	0.0197102		70000
	80000	0.0682859		80000	0.0611012		80000	0.0530771		80000	0.0465937		80000	0.0412994		80000	0.037314		80000	0.0345466		80000	0.031358		80000	0.0274027		80000	0.0239214		80000	0.0223407		80000	0.0216586		80000	0.0209217		80000	0.020106		80000	0.0195037		80000	0.0191862		80000
	90000	0.0682521		90000	0.0610623		90000	0.0530297		90000	0.0465355		90000	0.0412276		90000	0.0372271		90000	0.034445		90000	0.0312331		90000	0.027232		90000	0.0236811		90000	0.0220523		90000	0.0213448		90000	0.0205762		90000	0.0197195		90000	0.019082		90000	0.0187441		90000
	100000	0.068225		100000	0.0610312		100000	0.0529917		100000	0.0464888		100000	0.04117		100000	0.0371572		100000	0.0343633		100000	0.0311321		100000	0.0270932		100000	0.0234833		100000	0.0218128		100000	0.0210826		100000	0.0202856		100000	0.0193914		100000	0.0187211		100000	0.018364		100000
	150000	0.0681437		150000	0.0609375		150000	0.0528774		150000	0.0463482		150000	0.0409959		150000	0.0369455		150000	0.0341149		150000	0.0308239		150000	0.0266639		150000	0.0228565		150000	0.0210381		150000	0.0202248		150000	0.0193198		150000	0.0182764		150000	0.0174692		150000	0.017028		150000
	200000	0.068103		200000	0.0608906		200000	0.05282		200000	0.0462775		200000	0.0409083		200000	0.0368386		200000	0.0339889		200000	0.0306666		200000	0.0264413		200000	0.0225213		200000	0.0206125		200000	0.0197459		200000	0.0187681		200000	0.0176176		200000	0.0167042		200000	0.0161939		200000
	250000	0.0680785		250000	0.0608624		250000	0.0527855		250000	0.046235		250000	0.0408555		250000	0.036774		250000	0.0339127		250000	0.0305711		250000	0.026305		250000	0.0223122		250000	0.0203423		250000	0.0194382		250000	0.0184077		250000	0.0171757		250000	0.0161765		250000	0.0156072		250000
	300000	0.0680622		300000	0.0608436		300000	0.0527625		300000	0.0462066		300000	0.0408202		300000	0.0367308		300000	0.0338617		300000	0.030507		300000	0.0262129		300000	0.0221691		300000	0.020155		300000	0.0192232		300000	0.0181527		300000	0.0168563		300000	0.0157857		300000	0.0151649		300000
	350000	0.0680506		350000	0.0608302		350000	0.0527461		350000	0.0461863		350000	0.0407949		350000	0.0366999		350000	0.0338252		350000	0.030461		350000	0.0261466		350000	0.022065		350000	0.0200175		350000	0.0190643		350000	0.0179623		350000	0.0166137		350000	0.0154824		350000	0.014816		350000
	400000	0.0680418		400000	0.0608201		400000	0.0527337		400000	0.046171		400000	0.040776		400000	0.0366766		400000	0.0337977		400000	0.0304264		400000	0.0260965		400000	0.0219859		400000	0.0199122		400000	0.0189419		400000	0.0178145		400000	0.0164225		400000	0.015239		400000	0.0145318		400000
	450000	0.068035		450000	0.0608123		450000	0.0527241		450000	0.0461592		450000	0.0407612		450000	0.0366585		450000	0.0337762		450000	0.0303993		450000	0.0260573		450000	0.0219237		450000	0.0198289		450000	0.0188447		450000	0.0176964		450000	0.0162677		450000	0.0150386		450000	0.0142945		450000
	500000	0.0680296		500000	0.060806		500000	0.0527165		500000	0.0461497		500000	0.0407494		500000	0.036644		500000	0.0337591		500000	0.0303777		500000	0.0260258		500000	0.0218734		500000	0.0197613		500000	0.0187657		500000	0.0175997		500000	0.0161397		500000	0.0148703		500000	0.0140927		500000
	600000	0.0680214		600000	0.0607966		600000	0.0527049		600000	0.0461354		600000	0.0407316		600000	0.0366223		600000	0.0337333		600000	0.0303451		600000	0.0259784		600000	0.0217974		600000	0.0196585		600000	0.0186448		600000	0.0174508		600000	0.01594		600000	0.0146028		600000	0.0137663		600000
	700000	0.0680156		700000	0.0607899		700000	0.0526967		700000	0.0461252		700000	0.040719		700000	0.0366067		700000	0.0337148		700000	0.0303218		700000	0.0259444		700000	0.0217425		700000	0.0195838		700000	0.0185567		700000	0.0173415		700000	0.0157912		700000	0.0143989		700000	0.0135121		700000
	800000	0.0680112		800000	0.0607848		800000	0.0526905		800000	0.0461176		800000	0.0407094		800000	0.036595		800000	0.033701		800000	0.0303042		800000	0.0259188		800000	0.0217011		800000	0.0195271		800000	0.0184895		800000	0.0172578		800000	0.0156758		800000	0.0142378		800000	0.0133075		800000
	900000	0.0680078		900000	0.0607809		900000	0.0526857		900000	0.0461117		900000	0.040702		900000	0.0365859		900000	0.0336902		900000	0.0302906		900000	0.0258988		900000	0.0216686		900000	0.0194827		900000	0.0184367		900000	0.0171916		900000	0.0155836		900000	0.0141071		900000	0.0131386		900000
	1000000	0.0680051		1000000	0.0607777		1000000	0.0526819		1000000	0.0461069		1000000	0.0406961		1000000	0.0365786		1000000	0.0336815		1000000	0.0302796		1000000	0.0258828		1000000	0.0216426		1000000	0.0194468		1000000	0.018394		1000000	0.0171379		1000000	0.0155083		1000000	0.0139988		1000000	0.0129966		1000000
	1500000	0.0679969		1500000	0.0607683		1500000	0.0526703		1500000	0.0460926		1500000	0.0406783		1500000	0.0365568		1500000	0.0336556		1500000	0.0302468		1500000	0.0258345		1500000	0.0215637		1500000	0.0193378		1500000	0.0182637		1500000	0.0169729		1500000	0.015273		1500000	0.0136508		1500000	0.0125247		1500000
	2000000	0.0679928		2000000	0.0607636		2000000	0.0526645		2000000	0.0460855		2000000	0.0406694		2000000	0.0365458		2000000	0.0336426		2000000	0.0302303		2000000	0.0258103		2000000	0.0215239		2000000	0.0192825		2000000	0.0181973		2000000	0.016888		2000000	0.0151496		2000000	0.0134615		2000000	0.0122559		2000000
	2500000	0.0679904		2500000	0.0607608		2500000	0.0526611		2500000	0.0460812		2500000	0.040664		2500000	0.0365392		2500000	0.0336348		2500000	0.0302204		2500000	0.0257958		2500000	0.0215		2500000	0.019249		2500000	0.018157		2500000	0.0168362		2500000	0.0150735		2500000	0.0133421		2500000	0.0120809		2500000
	3000000	0.0679887		3000000	0.0607589		3000000	0.0526588		3000000	0.0460783		3000000	0.0406605		3000000	0.0365349		3000000	0.0336296		3000000	0.0302138		3000000	0.025786		3000000	0.0214839		3000000	0.0192265		3000000	0.0181299		3000000	0.0168014		3000000	0.0150219		3000000	0.0132599		3000000	0.0119574		3000000
	3500000	0.0679876		3500000	0.0607575		3500000	0.0526571		3500000	0.0460763		3500000	0.0406579		3500000	0.0365317		3500000	0.0336258		3500000	0.0302091		3500000	0.0257791		3500000	0.0214724		3500000	0.0192104		3500000	0.0181105		3500000	0.0167763		3500000	0.0149846		3500000	0.0131997		3500000	0.0118655		3500000
	4000000	0.0679867		4000000	0.0607565		4000000	0.0526559		4000000	0.0460748		4000000	0.040656		4000000	0.0365294		4000000	0.0336231		4000000	0.0302055		4000000	0.0257739		4000000	0.0214638		4000000	0.0191983		4000000	0.0180959		4000000	0.0167574		4000000	0.0149563		4000000	0.0131537		4000000	0.0117943		4000000
	4500000	0.067986		4500000	0.0607557		4500000	0.0526549		4500000	0.0460736		4500000	0.0406545		4500000	0.0365275		4500000	0.0336209		4500000	0.0302028		4500000	0.0257698		4500000	0.0214571		4500000	0.0191889		4500000	0.0180845		4500000	0.0167427		4500000	0.0149342		4500000	0.0131175		4500000	0.0117375		4500000
	5000000	0.0679855		5000000	0.0607551		5000000	0.0526541		5000000	0.0460726		5000000	0.0406534		5000000	0.0365261		5000000	0.0336192		5000000	0.0302006		5000000	0.0257666		5000000	0.0214517		5000000	0.0191813		5000000	0.0180753		5000000	0.0167308		5000000	0.0149164		5000000	0.0130882		5000000	0.0116911		5000000
	6000000	0.0679846		6000000	0.0607542		6000000	0.052653		6000000	0.0460712		6000000	0.0406516		6000000	0.0365239		6000000	0.0336165		6000000	0.0301973		6000000	0.0257617		6000000	0.0214436		6000000	0.01917		6000000	0.0180616		6000000	0.016713		6000000	0.0148895		6000000	0.0130437		6000000	0.0116198		6000000
	7000000	0.0679841		7000000	0.0607535		7000000	0.0526522		7000000	0.0460702		7000000	0.0406503		7000000	0.0365223		7000000	0.0336147		7000000	0.0301949		7000000	0.0257582		7000000	0.0214378		7000000	0.0191619		7000000	0.0180517		7000000	0.0167002		7000000	0.0148702		7000000	0.0130114		7000000	0.0115676		7000000
	8000000	0.0679836		8000000	0.060753		8000000	0.0526515		8000000	0.0460694		8000000	0.0406493		8000000	0.0365211		8000000	0.0336133		8000000	0.0301931		8000000	0.0257556		8000000	0.0214335		8000000	0.0191558		8000000	0.0180443		8000000	0.0166906		8000000	0.0148556		8000000	0.012987		8000000	0.0115277		8000000
	9000000	0.0679833		9000000	0.0607526		9000000	0.0526511		9000000	0.0460688		9000000	0.0406486		9000000	0.0365202		9000000	0.0336122		9000000	0.0301917		9000000	0.0257535		9000000	0.0214301		9000000	0.019151		9000000	0.0180386		9000000	0.0166831		9000000	0.0148443		9000000	0.0129679		9000000	0.0114962		9000000
	10000000	0.067983		10000000	0.0607523		10000000	0.0526507		10000000	0.0460683		10000000	0.040648		10000000	0.0365195		10000000	0.0336113		10000000	0.0301906		10000000	0.0257519		10000000	0.0214274		10000000	0.0191472		10000000	0.018034		10000000	0.0166771		10000000	0.0148351		10000000	0.0129525		10000000	0.0114707		10000000
	15000000	0.0679822		15000000	0.0607513		15000000	0.0526495		15000000	0.0460669		15000000	0.0406462		15000000	0.0365173		15000000	0.0336087		15000000	0.0301873		15000000	0.025747		15000000	0.0214193		15000000	0.0191358		15000000	0.0180201		15000000	0.0166591		15000000	0.0148076		15000000	0.0129058		15000000	0.0113925		15000000
	20000000	0.0679818		20000000	0.0607509		20000000	0.0526489		20000000	0.0460662		20000000	0.0406453		20000000	0.0365162		20000000	0.0336074		20000000	0.0301857		20000000	0.0257446		20000000	0.0214152		20000000	0.0191301		20000000	0.0180132		20000000	0.01665		20000000	0.0147938		20000000	0.0128822		20000000	0.0113524		20000000
	25000000	0.0679815		25000000	0.0607506		25000000	0.0526486		25000000	0.0460658		25000000	0.0406448		25000000	0.0365155		25000000	0.0336066		25000000	0.0301847		25000000	0.0257431		25000000	0.0214128		25000000	0.0191266		25000000	0.018009		25000000	0.0166446		25000000	0.0147855		25000000	0.0128679		25000000	0.011328		25000000
	30000000	0.0679814		30000000	0.0607504		30000000	0.0526484		30000000	0.0460655		30000000	0.0406444		30000000	0.0365151		30000000	0.0336061		30000000	0.030184		30000000	0.0257421		30000000	0.0214112		30000000	0.0191243		30000000	0.0180062		30000000	0.016641		30000000	0.0147799		30000000	0.0128583		30000000	0.0113116		30000000
	35000000	0.0679813		35000000	0.0607503		35000000	0.0526482		35000000	0.0460653		35000000	0.0406442		35000000	0.0365148		35000000	0.0336057		35000000	0.0301835		35000000	0.0257414		35000000	0.02141		35000000	0.0191227		35000000	0.0180042		35000000	0.0166384		35000000	0.014776		35000000	0.0128515		35000000	0.0112998		35000000
	40000000	0.0679812		40000000	0.0607502		40000000	0.0526481		40000000	0.0460651		40000000	0.040644		40000000	0.0365146		40000000	0.0336055		40000000	0.0301832		40000000	0.0257409		40000000	0.0214091		40000000	0.0191215		40000000	0.0180027		40000000	0.0166364		40000000	0.014773		40000000	0.0128463		40000000	0.0112909		40000000
	45000000	0.0679811		45000000	0.0607501		45000000	0.052648		45000000	0.046065		45000000	0.0406438		45000000	0.0365144		45000000	0.0336052		45000000	0.0301829		45000000	0.0257405		45000000	0.0214085		45000000	0.0191205		45000000	0.0180016		45000000	0.0166349		45000000	0.0147706		45000000	0.0128423		45000000	0.011284		45000000
	50000000	0.067981		50000000	0.06075		50000000	0.0526479		50000000	0.0460649		50000000	0.0406437		50000000	0.0365142		50000000	0.0336051		50000000	0.0301827		50000000	0.0257402		50000000	0.0214079		50000000	0.0191197		50000000	0.0180006		50000000	0.0166337		50000000	0.0147688		50000000	0.0128391		50000000	0.0112784		50000000
	60000000	0.067981		60000000	0.0607499		60000000	0.0526478		60000000	0.0460647		60000000	0.0406435		60000000	0.036514		60000000	0.0336048		60000000	0.0301824		60000000	0.0257397		60000000	0.0214071		60000000	0.0191186		60000000	0.0179992		60000000	0.0166319		60000000	0.014766		60000000	0.0128343		60000000	0.01127		60000000
	70000000	0.0679809		70000000	0.0607499		70000000	0.0526477		70000000	0.0460646		70000000	0.0406434		70000000	0.0365139		70000000	0.0336046		70000000	0.0301821		70000000	0.0257393		70000000	0.0214065		70000000	0.0191178		70000000	0.0179982		70000000	0.0166306		70000000	0.014764		70000000	0.0128308		70000000	0.011264		70000000
	80000000	0.0679809		80000000	0.0607498		80000000	0.0526476		80000000	0.0460646		80000000	0.0406433		80000000	0.0365137		80000000	0.0336045		80000000	0.0301819		80000000	0.0257391		80000000	0.0214061		80000000	0.0191172		80000000	0.0179975		80000000	0.0166296		80000000	0.0147625		80000000	0.0128282		80000000	0.0112595		80000000
	90000000	0.0679808		90000000	0.0607498		90000000	0.0526476		90000000	0.0460645		90000000	0.0406432		90000000	0.0365136		90000000	0.0336044		90000000	0.0301818		90000000	0.0257389		90000000	0.0214058		90000000	0.0191167		90000000	0.0179969		90000000	0.0166288		90000000	0.0147613		90000000	0.0128262		90000000	0.011256		90000000
	100000000	0.0679808		100000000	0.0607497		100000000	0.0526475		100000000	0.0460645		100000000	0.0406432		100000000	0.0365136		100000000	0.0336043		100000000	0.0301817		100000000	0.0257387		100000000	0.0214055		100000000	0.0191163		100000000	0.0179964		100000000	0.0166282		100000000	0.0147604		100000000	0.0128246		100000000	0.0112532		100000000
[truncated: 25 more columns]

## Sheet: Fig. 4
Fig. 4(a)		by hand				pseudo interpolation			Fig. 4(b)		by hand				pseudo interpolation
	Re	relative error			Re	relative error				Re	relative error			Re	relative error
	10000	1.04662			10000	0.158544				300000	2.52092			10000	0
	30000	1.75757			30000	0.459744				1000000	2.27933			30000	0.0229157
	100000	0.10593			100000	0.931167				3000000	0.780891			100000	0.00550943
	300000	1.58405			300000	1.20653				10000000	2.00833			300000	0.0176004
	1000000	1.1576			1000000	1.34084				30000000	3.16596			1000000	0.219057
	3000000	1.57067			3000000	1.38259				100000000	3.0578			3000000	0.828663
	10000000	1.44773			10000000	1.39807								10000000	2.16769
	30000000	1.41233			30000000	1.40239								30000000	3.32905
	100000000	1.39989			100000000	1.40371								100000000	4.0231
